# Supplementary material for: Bioinspired Thermal Conductive Cellulose Nanofibers/Boron Nitride Coating Enabled by Co-Exfoliation and Interfacial Engineering
Source: Polymers (Basel). 2024 Mar 14;16(6):805. doi: 10.3390/polym16060805 (PMC10974445; doi:10.3390/polym16060805)
Supplement: Supplementary file 1 [file polymers-16-00805-s001.zip]

Archive with 1 entries (1 files):
- polymers-2875345-supplementary.pdf
